# Supplementary material for: A bimodal distribution of haze in Pluto’s atmosphere
Source: Nat Commun. 2022 Jan 11;13:240. doi: 10.1038/s41467-021-27811-6 (PMC8752795; doi:10.1038/s41467-021-27811-6)
Supplement: Supplementary file 3 — Source Data [file 41467_2021_27811_MOESM3_ESM.zip]

Archive with 7 entries (7 files):
- Morphology.csv
- Observations.csv
- Bimod.csv
- Contribution_Agg.csv
- Contribution_Sph.csv
- Mono_Both.csv
- Mono_Forward.csv
