# Supplementary material for: A bimodal distribution of haze in Pluto’s atmosphere
Source: Nat Commun. 2022 Jan 11;13:240. doi: 10.1038/s41467-021-27811-6 (PMC8752795; doi:10.1038/s41467-021-27811-6)
Supplement: Supplementary file 3 — Source Data [file 41467_2021_27811_MOESM3_ESM.zip › Morphology.csv]

Altitude [km]	D_f_Best	D_f_Med	D_f_Sig	log_10(r_m [micron])_Best	log_10(r_m [micron])_Med	log_10(r_m [micron])_Sig	log_10(N_m)_Best	log_10(N_m)_Med	log_10(N_m)_Sig	log_10(n_a [cm^-3])_Best	log_10(n_a [cm^-3])_Med	log_10(n_a [cm^-3])_Sig	log_10(R_S [micron])_Best	log_10(R_S [micron])_Med	log_10(R_S [micron])_Sig	log_10(n_S [cm^-3])_Best	log_10(n_S [cm^-3])_Med	log_10(n_S [cm^-3])_Sig
7.5	2.492	2.500	0.158	-1.539	-1.686	0.629	3.595	3.714	1.391	-1.627	-1.168	0.736	-1.125	-1.125	0.035	1.672	1.644	0.174
12.5	2.347	2.341	0.234	-1.875	-1.765	0.623	4.327	3.852	1.287	-0.949	-0.952	0.823	-1.125	-1.140	0.056	1.496	1.558	0.308
17.5	1.975	2.014	0.206	-1.471	-1.545	0.372	3.043	3.115	0.717	-0.767	-0.415	0.637	-1.198	-1.152	0.134	1.630	1.386	0.705
22.5	2.076	1.980	0.319	-1.875	-1.576	0.423	3.938	3.166	1.136	-0.192	-0.248	0.472	-1.115	-1.170	0.162	1.134	1.357	0.964
27.5	2.142	2.098	0.138	-1.867	-1.729	0.514	3.978	3.496	1.062	-0.369	-0.328	0.564	-1.105	-1.127	0.122	1.128	1.210	0.673
32.5	2.271	2.173	0.192	-2.005	-1.835	0.548	4.445	3.815	1.213	-0.516	-0.490	0.598	-1.121	-1.135	0.099	1.203	1.212	0.600
37.5	2.116	1.862	0.327	-1.876	-1.516	0.091	4.020	3.275	0.656	-0.417	-0.651	0.781	-1.084	-1.191	0.185	0.898	1.287	1.121
42.5	2.234	2.108	0.194	-2.009	-1.815	0.328	4.516	3.794	0.759	-0.632	-0.479	0.758	-1.169	-1.200	0.092	1.262	1.386	0.737
47.5	2.151	2.046	0.209	-1.873	-1.740	0.332	3.944	3.433	0.697	-0.470	-0.236	0.596	-1.185	-1.239	0.163	1.186	1.446	1.077
