# Supplementary material for: A bimodal distribution of haze in Pluto’s atmosphere
Source: Nat Commun. 2022 Jan 11;13:240. doi: 10.1038/s41467-021-27811-6 (PMC8752795; doi:10.1038/s41467-021-27811-6)
Supplement: Supplementary file 3 — Source Data [file 41467_2021_27811_MOESM3_ESM.zip › Observations.csv]

Altitude [km]	Alice_Ing [cm^-1]	Alice_Egr [cm^-1]	LORRI_19.5 [cm^-1]	LORRI_67.3 [cm^-1]	LORRI_148.3 [cm^-1]	LORRI_169.0 [cm^-1]	LEISA_1.235 [cm^-1]	LEISA_1.285 [cm^-1]	LEISA_1.335 [cm^-1]	LEISA_1.385 [cm^-1]	LEISA_1.435 [cm^-1]	LEISA_1.485 [cm^-1]	LEISA_1.535 [cm^-1]	LEISA_1.585 [cm^-1]	LEISA_1.635 [cm^-1]	LEISA_1.685 [cm^-1]	LEISA_1.735 [cm^-1]	LEISA_1.785 [cm^-1]	LEISA_1.835 [cm^-1]	LEISA_1.885 [cm^-1]	LEISA_1.935 [cm^-1]	LEISA_1.985 [cm^-1]	LEISA_2.035 [cm^-1]	LEISA_2.085 [cm^-1]	LEISA_2.135 [cm^-1]	LEISA_2.185 [cm^-1]	LEISA_2.235 [cm^-1]	LEISA_2.285 [cm^-1]	LEISA_2.335 [cm^-1]	LEISA_2.385 [cm^-1]	LEISA_2.435 [cm^-1]	MVIC_0.624_18.2 [cm^-1]	MVIC_0.624_38.8 [cm^-1]	MVIC_0.624_169.4 [cm^-1]	MVIC_0.492_18.2 [cm^-1]	MVIC_0.492_38.8 [cm^-1]	MVIC_0.492_169.4 [cm^-1]	MVIC_0.861_18.2 [cm^-1]	MVIC_0.861_38.8 [cm^-1]	MVIC_0.861_169.4 [cm^-1]	MVIC_0.883_18.2 [cm^-1]	MVIC_0.883_38.8 [cm^-1]	MVIC_0.883_169.4 [cm^-1]	Alice_Ing_Err [cm^-1]	Alice_Egr_Err [cm^-1]	LORRI_19.5_Err [cm^-1]	LORRI_67.3_Err [cm^-1]	LORRI_148.3_Err [cm^-1]	LORRI_169.0_Err [cm^-1]
7.5	2.925e-08	2.848e-08	3.077e-10	2.685e-10	5.779e-10	6.213e-09	3.600e-10	3.823e-10	3.909e-10	3.526e-10	3.079e-10	2.307e-10	2.420e-10	2.370e-10	2.124e-10	1.434e-10	1.966e-10	1.408e-10	1.519e-10	8.292e-11	9.087e-11	5.700e-11	1.293e-10	3.248e-11	6.461e-11	1.223e-10	1.016e-10	9.130e-11	7.878e-11	5.692e-11	9.304e-11	2.760e-09	8.429e-10	4.120e-09	2.617e-09	1.510e-09	9.730e-09	1.940e-09	4.872e-10	1.832e-09	3.107e-09	6.697e-10	1.933e-09	2.174e-09	2.661e-09	5.856e-11	6.519e-11	8.430e-11	6.566e-10
12.5	2.728e-08	2.481e-08	2.169e-10	1.884e-10	5.068e-10	5.316e-09	4.121e-10	4.571e-10	4.249e-10	3.978e-10	4.155e-10	2.734e-10	2.665e-10	2.484e-10	1.921e-10	1.559e-10	2.514e-10	1.473e-10	1.552e-10	1.584e-10	1.416e-10	1.182e-10	1.440e-10	9.946e-11	1.083e-10	1.084e-10	1.149e-10	8.002e-11	7.318e-11	7.909e-11	5.844e-11	5.419e-10	5.901e-10	3.845e-09	7.299e-10	1.129e-09	8.745e-09	3.719e-10	3.043e-10	1.665e-09	7.676e-10	4.256e-10	1.739e-09	2.282e-09	2.419e-09	2.662e-11	8.202e-11	8.241e-11	5.414e-10
17.5	2.586e-08	2.446e-08	1.560e-10	1.802e-10	5.422e-10	4.433e-09	4.121e-10	4.841e-10	4.007e-10	4.173e-10	3.928e-10	2.956e-10	2.774e-10	2.489e-10	2.296e-10	1.955e-10	1.494e-10	1.736e-10	1.648e-10	9.360e-11	1.256e-10	1.759e-10	1.310e-10	8.357e-11	8.326e-11	1.003e-10	5.484e-11	7.448e-11	4.171e-11	7.022e-11	3.522e-11	2.917e-10	4.714e-10	3.309e-09	5.033e-10	9.400e-10	7.858e-09	1.753e-10	2.202e-10	1.473e-09	2.323e-10	3.270e-10	1.513e-09	2.006e-09	2.079e-09	2.319e-11	7.016e-11	5.639e-11	5.304e-10
22.5	2.412e-08	2.316e-08	1.214e-10	1.268e-10	4.603e-10	3.652e-09	4.426e-10	4.477e-10	3.590e-10	3.544e-10	3.500e-10	3.162e-10	2.029e-10	2.391e-10	2.107e-10	2.149e-10	1.144e-10	1.246e-10	1.366e-10	1.696e-10	1.279e-10	1.594e-10	5.761e-11	6.264e-11	9.557e-11	5.217e-11	2.770e-11	5.814e-11	3.863e-11	9.151e-11	1.485e-11	2.060e-10	3.755e-10	3.403e-09	3.717e-10	7.734e-10	8.050e-09	1.055e-10	1.644e-10	1.477e-09	1.164e-10	2.515e-10	1.510e-09	1.751e-09	1.864e-09	2.454e-11	6.239e-11	1.050e-10	2.060e-10
27.5	2.162e-08	2.086e-08	1.229e-10	1.245e-10	4.390e-10	3.851e-09	5.243e-10	3.942e-10	3.160e-10	2.994e-10	3.397e-10	2.662e-10	2.294e-10	2.382e-10	1.955e-10	1.279e-10	1.517e-10	1.153e-10	1.668e-10	1.165e-10	1.295e-10	6.014e-11	3.177e-11	8.203e-11	8.024e-11	4.719e-11	5.330e-11	8.082e-11	7.948e-11	6.225e-11	7.046e-11	1.664e-10	3.218e-10	3.340e-09	2.855e-10	6.874e-10	7.742e-09	1.107e-10	1.317e-10	1.400e-09	6.231e-11	2.000e-10	1.452e-09	1.546e-09	1.683e-09	2.403e-11	6.163e-11	2.714e-11	1.777e-10
32.5	1.986e-08	1.814e-08	1.158e-10	1.524e-10	3.647e-10	4.037e-09	5.136e-10	3.208e-10	3.458e-10	3.556e-10	3.601e-10	2.691e-10	2.523e-10	2.163e-10	1.752e-10	1.448e-10	1.579e-10	1.324e-10	1.392e-10	1.466e-10	1.119e-10	7.571e-11	7.205e-11	7.594e-11	7.360e-11	7.815e-11	9.562e-11	6.358e-11	6.996e-11	4.284e-11	5.534e-11	1.424e-10	2.987e-10	2.876e-09	2.393e-10	6.476e-10	6.810e-09	7.628e-11	1.167e-10	1.206e-09	8.576e-12	1.791e-10	1.265e-09	1.450e-09	1.568e-09	2.182e-11	7.602e-11	4.722e-11	3.512e-10
37.5	1.812e-08	1.681e-08	9.625e-11	2.079e-10	3.466e-10	3.510e-09	5.269e-10	2.977e-10	3.453e-10	3.790e-10	2.787e-10	2.184e-10	3.214e-10	1.882e-10	1.743e-10	8.681e-11	1.580e-10	1.856e-10	1.891e-10	1.134e-10	1.106e-10	6.892e-11	9.720e-11	1.502e-10	7.439e-11	9.267e-11	9.918e-11	8.775e-11	6.087e-11	7.889e-11	9.484e-11	1.366e-10	2.807e-10	2.447e-09	2.423e-10	6.120e-10	5.896e-09	5.566e-11	1.006e-10	1.039e-09	9.180e-12	1.640e-10	1.086e-09	1.358e-09	1.495e-09	2.214e-11	7.534e-11	4.737e-11	3.443e-10
42.5	1.707e-08	1.536e-08	8.077e-11	1.058e-10	2.489e-10	3.194e-09	3.707e-10	3.119e-10	3.078e-10	3.476e-10	2.046e-10	2.071e-10	2.526e-10	1.288e-10	1.936e-10	1.406e-10	1.579e-10	1.923e-10	1.502e-10	1.093e-10	1.237e-10	1.075e-10	1.209e-10	1.426e-10	7.091e-11	9.451e-11	6.328e-11	5.254e-11	7.346e-11	2.215e-11	3.871e-11	1.097e-10	2.525e-10	2.258e-09	2.107e-10	5.724e-10	5.564e-09	6.161e-11	7.852e-11	9.573e-10	2.262e-12	1.574e-10	1.039e-09	1.325e-09	1.397e-09	2.212e-11	8.899e-11	2.610e-11	2.956e-10
47.5	1.546e-08	1.458e-08	6.845e-11	4.508e-11	2.394e-10	2.806e-09	3.566e-10	3.012e-10	2.426e-10	2.367e-10	1.588e-10	2.104e-10	2.141e-10	1.218e-10	1.514e-10	1.638e-10	1.353e-10	1.525e-10	9.435e-11	7.280e-11	6.767e-11	8.694e-11	5.436e-11	6.278e-11	7.031e-11	6.894e-11	3.479e-11	3.722e-11	4.509e-11	3.030e-11	4.974e-11	8.136e-11	2.481e-10	2.016e-09	1.742e-10	5.661e-10	4.824e-09	5.473e-11	5.991e-11	8.476e-10	-5.483e-11	1.621e-10	8.453e-10	1.278e-09	1.422e-09	2.102e-11	5.494e-11	2.301e-11	2.690e-10
[truncated: 37 more columns]
