# Supplementary material for: A bimodal distribution of haze in Pluto’s atmosphere
Source: Nat Commun. 2022 Jan 11;13:240. doi: 10.1038/s41467-021-27811-6 (PMC8752795; doi:10.1038/s41467-021-27811-6)
Supplement: Supplementary file 3 — Source Data [file 41467_2021_27811_MOESM3_ESM.zip › Bimod.csv]

Altitude [km]	Alice [cm^-1]	LORRI_19.5 [cm^-1]	LORRI_67.3 [cm^-1]	LORRI_148.3 [cm^-1]	LORRI_169.0 [cm^-1]	LEISA_1.235 [cm^-1]	LEISA_1.285 [cm^-1]	LEISA_1.335 [cm^-1]	LEISA_1.385 [cm^-1]	LEISA_1.435 [cm^-1]	LEISA_1.485 [cm^-1]	LEISA_1.535 [cm^-1]	LEISA_1.585 [cm^-1]	LEISA_1.635 [cm^-1]	LEISA_1.685 [cm^-1]	LEISA_1.735 [cm^-1]	LEISA_1.785 [cm^-1]	LEISA_1.835 [cm^-1]	LEISA_1.885 [cm^-1]	LEISA_1.935 [cm^-1]	LEISA_1.985 [cm^-1]	LEISA_2.035 [cm^-1]	LEISA_2.085 [cm^-1]	LEISA_2.135 [cm^-1]	LEISA_2.185 [cm^-1]	LEISA_2.235 [cm^-1]	LEISA_2.285 [cm^-1]	LEISA_2.335 [cm^-1]	LEISA_2.385 [cm^-1]	LEISA_2.435 [cm^-1]	MVIC_0.624_18.2 [cm^-1]	MVIC_0.624_38.8 [cm^-1]	MVIC_0.624_169.4 [cm^-1]	MVIC_0.492_18.2 [cm^-1]	MVIC_0.492_38.8 [cm^-1]	MVIC_0.492_169.4 [cm^-1]	MVIC_0.861_18.2 [cm^-1]	MVIC_0.861_38.8 [cm^-1]	MVIC_0.861_169.4 [cm^-1]	MVIC_0.883_18.2 [cm^-1]	MVIC_0.883_38.8 [cm^-1]	MVIC_0.883_169.4 [cm^-1]	Alice_Med [cm^-1]	LORRI_19.5_Med [cm^-1]	LORRI_67.3_Med [cm^-1]	LORRI_148.3_Med [cm^-1]	LORRI_169.0_Med [cm^-1]	LEISA_1.235_Med [cm^-1]	LEISA_1.285_Med [cm^-1]
7.5	2.936e-08	3.337e-10	2.382e-10	6.677e-10	5.574e-09	5.095e-10	4.366e-10	3.759e-10	3.265e-10	2.857e-10	2.510e-10	2.214e-10	1.959e-10	1.740e-10	1.550e-10	1.385e-10	1.241e-10	1.108e-10	9.783e-11	8.613e-11	7.809e-11	7.096e-11	6.461e-11	5.896e-11	5.391e-11	4.923e-11	4.485e-11	4.093e-11	3.741e-11	3.437e-11	3.058e-10	2.689e-10	5.495e-09	6.307e-10	5.681e-10	9.977e-09	9.171e-11	7.936e-11	1.925e-09	8.319e-11	7.194e-11	1.760e-09	2.909e-08	3.025e-10	2.172e-10	6.676e-10	5.470e-09	5.180e-10	4.455e-10
12.5	2.646e-08	2.275e-10	1.627e-10	5.202e-10	4.841e-09	6.026e-10	5.223e-10	4.544e-10	3.983e-10	3.515e-10	3.112e-10	2.764e-10	2.462e-10	2.199e-10	1.970e-10	1.769e-10	1.593e-10	1.429e-10	1.268e-10	1.149e-10	1.044e-10	9.511e-11	8.678e-11	7.934e-11	7.267e-11	6.647e-11	6.064e-11	5.542e-11	5.072e-11	4.667e-11	2.086e-10	1.835e-10	4.962e-09	4.290e-10	3.864e-10	7.864e-09	6.315e-11	5.478e-11	2.007e-09	5.737e-11	4.973e-11	1.857e-09	2.619e-08	2.213e-10	1.581e-10	5.343e-10	4.804e-09	5.888e-10	5.087e-10
17.5	2.553e-08	1.657e-10	1.262e-10	5.669e-10	4.130e-09	5.684e-10	4.960e-10	4.340e-10	3.826e-10	3.393e-10	3.018e-10	2.692e-10	2.407e-10	2.158e-10	1.940e-10	1.747e-10	1.578e-10	1.419e-10	1.262e-10	1.147e-10	1.044e-10	9.529e-11	8.711e-11	7.977e-11	7.318e-11	6.704e-11	6.125e-11	5.605e-11	5.137e-11	4.731e-11	1.540e-10	1.376e-10	4.228e-09	2.596e-10	2.396e-10	7.090e-09	5.202e-11	4.570e-11	1.778e-09	4.760e-11	4.180e-11	1.653e-09	2.529e-08	1.611e-10	1.197e-10	5.629e-10	3.875e-09	5.465e-10	4.767e-10
22.5	2.370e-08	1.328e-10	1.021e-10	4.864e-10	3.600e-09	5.259e-10	4.598e-10	4.031e-10	3.559e-10	3.162e-10	2.816e-10	2.515e-10	2.251e-10	2.021e-10	1.818e-10	1.639e-10	1.481e-10	1.333e-10	1.186e-10	1.079e-10	9.831e-11	8.975e-11	8.208e-11	7.521e-11	6.902e-11	6.326e-11	5.782e-11	5.293e-11	4.852e-11	4.471e-11	1.237e-10	1.108e-10	3.700e-09	2.014e-10	1.866e-10	6.142e-09	4.274e-11	3.765e-11	1.612e-09	3.917e-11	3.448e-11	1.502e-09	2.371e-08	1.157e-10	8.839e-11	5.069e-10	3.636e-09	5.019e-10	4.396e-10
27.5	2.123e-08	1.314e-10	9.850e-11	4.505e-10	3.798e-09	4.907e-10	4.268e-10	3.724e-10	3.273e-10	2.896e-10	2.570e-10	2.288e-10	2.042e-10	1.827e-10	1.640e-10	1.475e-10	1.330e-10	1.195e-10	1.061e-10	9.633e-11	8.763e-11	7.988e-11	7.296e-11	6.676e-11	6.119e-11	5.602e-11	5.115e-11	4.677e-11	4.284e-11	3.944e-11	1.216e-10	1.082e-10	3.877e-09	2.203e-10	2.016e-10	6.447e-09	4.026e-11	3.534e-11	1.585e-09	3.683e-11	3.233e-11	1.470e-09	2.132e-08	1.215e-10	8.949e-11	4.462e-10	3.798e-09	4.895e-10	4.251e-10
32.5	1.909e-08	1.152e-10	8.516e-11	3.809e-10	3.867e-09	4.438e-10	3.839e-10	3.333e-10	2.917e-10	2.571e-10	2.273e-10	2.016e-10	1.794e-10	1.601e-10	1.433e-10	1.286e-10	1.157e-10	1.037e-10	9.197e-11	8.335e-11	7.570e-11	6.890e-11	6.284e-11	5.743e-11	5.258e-11	4.808e-11	4.385e-11	4.006e-11	3.666e-11	3.372e-11	1.059e-10	9.388e-11	3.792e-09	2.019e-10	1.837e-10	6.597e-09	3.454e-11	3.028e-11	1.517e-09	3.158e-11	2.767e-11	1.399e-09	1.909e-08	1.079e-10	7.898e-11	3.777e-10	3.689e-09	4.590e-10	3.981e-10
37.5	1.776e-08	1.002e-10	7.467e-11	3.544e-10	3.148e-09	4.319e-10	3.763e-10	3.289e-10	2.896e-10	2.566e-10	2.280e-10	2.031e-10	1.815e-10	1.626e-10	1.460e-10	1.314e-10	1.186e-10	1.066e-10	9.475e-11	8.606e-11	7.834e-11	7.144e-11	6.528e-11	5.976e-11	5.480e-11	5.019e-11	4.584e-11	4.193e-11	3.841e-11	3.537e-11	9.259e-11	8.232e-11	3.236e-09	1.734e-10	1.581e-10	5.263e-09	3.055e-11	2.685e-11	1.366e-09	2.797e-11	2.457e-11	1.269e-09	1.758e-08	7.695e-11	6.153e-11	3.851e-10	2.810e-09	4.210e-10	3.726e-10
42.5	1.595e-08	7.985e-11	5.701e-11	2.549e-10	2.951e-09	4.104e-10	3.570e-10	3.115e-10	2.738e-10	2.423e-10	2.150e-10	1.914e-10	1.708e-10	1.528e-10	1.371e-10	1.233e-10	1.112e-10	9.989e-11	8.871e-11	8.052e-11	7.325e-11	6.676e-11	6.097e-11	5.579e-11	5.113e-11	4.681e-11	4.273e-11	3.908e-11	3.579e-11	3.294e-11	7.317e-11	6.435e-11	3.057e-09	1.578e-10	1.411e-10	4.709e-09	2.286e-11	1.999e-11	1.316e-09	2.089e-11	1.826e-11	1.222e-09	1.623e-08	5.187e-11	3.968e-11	2.596e-10	2.868e-09	4.138e-10	3.612e-10
47.5	1.504e-08	6.303e-11	4.644e-11	2.476e-10	2.525e-09	3.228e-10	2.803e-10	2.442e-10	2.144e-10	1.895e-10	1.680e-10	1.494e-10	1.332e-10	1.191e-10	1.068e-10	9.603e-11	8.654e-11	7.769e-11	6.896e-11	6.258e-11	5.690e-11	5.185e-11	4.733e-11	4.330e-11	3.967e-11	3.631e-11	3.314e-11	3.030e-11	2.774e-11	2.553e-11	5.771e-11	5.118e-11	2.504e-09	1.163e-10	1.051e-10	4.243e-09	1.926e-11	1.698e-11	1.058e-09	1.767e-11	1.558e-11	9.797e-10	1.504e-08	3.319e-11	2.662e-11	2.454e-10	2.533e-09	3.184e-10	2.764e-10
[truncated: 77 more columns]
