# Supplementary material for: A bimodal distribution of haze in Pluto’s atmosphere
Source: Nat Commun. 2022 Jan 11;13:240. doi: 10.1038/s41467-021-27811-6 (PMC8752795; doi:10.1038/s41467-021-27811-6)
Supplement: Supplementary file 3 — Source Data [file 41467_2021_27811_MOESM3_ESM.zip › Contribution_Agg.csv]

Altitude [km]	UVExt [cm^-1]	VisSca_0 [cm^-1]	VisSca_1 [cm^-1]	VisSca_2 [cm^-1]	VisSca_3 [cm^-1]	VisSca_4 [cm^-1]	VisSca_5 [cm^-1]	VisSca_6 [cm^-1]	VisSca_7 [cm^-1]	VisSca_8 [cm^-1]	VisSca_9 [cm^-1]	VisSca_10 [cm^-1]	VisSca_11 [cm^-1]	VisSca_12 [cm^-1]	VisSca_13 [cm^-1]	VisSca_14 [cm^-1]	VisSca_15 [cm^-1]	VisSca_16 [cm^-1]	VisSca_17 [cm^-1]	VisSca_18 [cm^-1]	VisSca_19 [cm^-1]	VisSca_20 [cm^-1]	VisSca_21 [cm^-1]	VisSca_22 [cm^-1]	VisSca_23 [cm^-1]	VisSca_24 [cm^-1]	VisSca_25 [cm^-1]	VisSca_26 [cm^-1]	VisSca_27 [cm^-1]	VisSca_28 [cm^-1]	VisSca_29 [cm^-1]	VisSca_30 [cm^-1]	VisSca_31 [cm^-1]	VisSca_32 [cm^-1]	VisSca_33 [cm^-1]	VisSca_34 [cm^-1]	VisSca_35 [cm^-1]	VisSca_36 [cm^-1]	VisSca_37 [cm^-1]	VisSca_38 [cm^-1]	VisSca_39 [cm^-1]	VisSca_40 [cm^-1]	VisSca_41 [cm^-1]	VisSca_42 [cm^-1]	VisSca_43 [cm^-1]	VisSca_44 [cm^-1]	VisSca_45 [cm^-1]	VisSca_46 [cm^-1]	VisSca_47 [cm^-1]
7.5	2.140e-09	8.893e-12	8.893e-12	8.891e-12	8.889e-12	8.886e-12	8.882e-12	8.877e-12	8.871e-12	8.865e-12	8.857e-12	8.849e-12	8.839e-12	8.829e-12	8.818e-12	8.806e-12	8.793e-12	8.779e-12	8.765e-12	8.749e-12	8.733e-12	8.716e-12	8.698e-12	8.680e-12	8.660e-12	8.640e-12	8.620e-12	8.599e-12	8.578e-12	8.556e-12	8.534e-12	8.512e-12	8.489e-12	8.467e-12	8.445e-12	8.423e-12	8.401e-12	8.380e-12	8.359e-12	8.339e-12	8.319e-12	8.300e-12	8.281e-12	8.263e-12	8.245e-12	8.227e-12	8.210e-12	8.193e-12	8.177e-12
12.5	8.397e-09	1.152e-11	1.152e-11	1.152e-11	1.152e-11	1.151e-11	1.150e-11	1.150e-11	1.149e-11	1.147e-11	1.146e-11	1.145e-11	1.143e-11	1.141e-11	1.139e-11	1.137e-11	1.135e-11	1.133e-11	1.130e-11	1.127e-11	1.125e-11	1.122e-11	1.119e-11	1.115e-11	1.112e-11	1.109e-11	1.105e-11	1.101e-11	1.097e-11	1.093e-11	1.089e-11	1.085e-11	1.080e-11	1.076e-11	1.071e-11	1.066e-11	1.061e-11	1.057e-11	1.052e-11	1.047e-11	1.043e-11	1.038e-11	1.034e-11	1.029e-11	1.025e-11	1.021e-11	1.017e-11	1.013e-11	1.010e-11
17.5	9.524e-09	4.525e-11	4.525e-11	4.524e-11	4.522e-11	4.520e-11	4.517e-11	4.514e-11	4.510e-11	4.505e-11	4.500e-11	4.494e-11	4.487e-11	4.480e-11	4.473e-11	4.464e-11	4.456e-11	4.446e-11	4.437e-11	4.427e-11	4.416e-11	4.405e-11	4.393e-11	4.381e-11	4.369e-11	4.356e-11	4.343e-11	4.330e-11	4.316e-11	4.302e-11	4.287e-11	4.273e-11	4.257e-11	4.242e-11	4.226e-11	4.210e-11	4.193e-11	4.177e-11	4.160e-11	4.143e-11	4.126e-11	4.109e-11	4.092e-11	4.075e-11	4.059e-11	4.042e-11	4.027e-11	4.011e-11	3.996e-11
22.5	1.589e-08	2.451e-11	2.451e-11	2.450e-11	2.449e-11	2.447e-11	2.446e-11	2.443e-11	2.440e-11	2.437e-11	2.434e-11	2.430e-11	2.425e-11	2.421e-11	2.415e-11	2.410e-11	2.404e-11	2.398e-11	2.391e-11	2.384e-11	2.377e-11	2.369e-11	2.361e-11	2.353e-11	2.345e-11	2.336e-11	2.327e-11	2.318e-11	2.309e-11	2.299e-11	2.290e-11	2.280e-11	2.270e-11	2.260e-11	2.249e-11	2.239e-11	2.229e-11	2.218e-11	2.207e-11	2.196e-11	2.185e-11	2.173e-11	2.162e-11	2.150e-11	2.139e-11	2.128e-11	2.116e-11	2.105e-11	2.095e-11
27.5	1.301e-08	2.002e-11	2.002e-11	2.001e-11	2.000e-11	1.999e-11	1.998e-11	1.996e-11	1.994e-11	1.992e-11	1.989e-11	1.986e-11	1.983e-11	1.979e-11	1.975e-11	1.971e-11	1.967e-11	1.962e-11	1.957e-11	1.951e-11	1.946e-11	1.940e-11	1.934e-11	1.927e-11	1.920e-11	1.913e-11	1.906e-11	1.899e-11	1.891e-11	1.883e-11	1.875e-11	1.867e-11	1.858e-11	1.850e-11	1.841e-11	1.833e-11	1.824e-11	1.815e-11	1.807e-11	1.798e-11	1.790e-11	1.781e-11	1.773e-11	1.764e-11	1.756e-11	1.748e-11	1.739e-11	1.731e-11	1.723e-11
32.5	1.002e-08	1.199e-11	1.199e-11	1.199e-11	1.198e-11	1.198e-11	1.197e-11	1.196e-11	1.195e-11	1.194e-11	1.192e-11	1.191e-11	1.189e-11	1.187e-11	1.185e-11	1.183e-11	1.180e-11	1.178e-11	1.175e-11	1.172e-11	1.169e-11	1.166e-11	1.163e-11	1.160e-11	1.156e-11	1.152e-11	1.149e-11	1.145e-11	1.140e-11	1.136e-11	1.132e-11	1.127e-11	1.123e-11	1.118e-11	1.113e-11	1.109e-11	1.104e-11	1.099e-11	1.094e-11	1.090e-11	1.085e-11	1.081e-11	1.076e-11	1.072e-11	1.067e-11	1.063e-11	1.059e-11	1.055e-11	1.051e-11
37.5	1.172e-08	1.777e-11	1.777e-11	1.776e-11	1.776e-11	1.775e-11	1.773e-11	1.772e-11	1.770e-11	1.768e-11	1.765e-11	1.762e-11	1.759e-11	1.756e-11	1.753e-11	1.749e-11	1.745e-11	1.740e-11	1.736e-11	1.731e-11	1.726e-11	1.721e-11	1.716e-11	1.710e-11	1.704e-11	1.699e-11	1.692e-11	1.686e-11	1.680e-11	1.673e-11	1.666e-11	1.659e-11	1.652e-11	1.644e-11	1.636e-11	1.629e-11	1.621e-11	1.613e-11	1.605e-11	1.596e-11	1.588e-11	1.580e-11	1.572e-11	1.564e-11	1.556e-11	1.549e-11	1.541e-11	1.534e-11	1.527e-11
42.5	8.609e-09	1.023e-11	1.023e-11	1.023e-11	1.023e-11	1.022e-11	1.022e-11	1.021e-11	1.020e-11	1.019e-11	1.018e-11	1.016e-11	1.015e-11	1.013e-11	1.011e-11	1.009e-11	1.007e-11	1.005e-11	1.003e-11	1.001e-11	9.981e-12	9.955e-12	9.927e-12	9.898e-12	9.867e-12	9.836e-12	9.803e-12	9.768e-12	9.733e-12	9.696e-12	9.658e-12	9.619e-12	9.579e-12	9.538e-12	9.497e-12	9.455e-12	9.413e-12	9.372e-12	9.330e-12	9.289e-12	9.249e-12	9.210e-12	9.172e-12	9.134e-12	9.098e-12	9.062e-12	9.027e-12	8.992e-12	8.958e-12
47.5	9.049e-09	1.382e-11	1.382e-11	1.382e-11	1.381e-11	1.380e-11	1.379e-11	1.378e-11	1.377e-11	1.375e-11	1.373e-11	1.371e-11	1.369e-11	1.366e-11	1.364e-11	1.361e-11	1.358e-11	1.354e-11	1.351e-11	1.347e-11	1.343e-11	1.339e-11	1.335e-11	1.331e-11	1.326e-11	1.321e-11	1.316e-11	1.311e-11	1.306e-11	1.300e-11	1.295e-11	1.289e-11	1.284e-11	1.278e-11	1.272e-11	1.266e-11	1.260e-11	1.254e-11	1.248e-11	1.242e-11	1.236e-11	1.230e-11	1.225e-11	1.219e-11	1.213e-11	1.207e-11	1.202e-11	1.196e-11	1.191e-11
[truncated: 133 more columns]
