# Supplementary material for: A bimodal distribution of haze in Pluto’s atmosphere
Source: Nat Commun. 2022 Jan 11;13:240. doi: 10.1038/s41467-021-27811-6 (PMC8752795; doi:10.1038/s41467-021-27811-6)
Supplement: Supplementary file 3 — Source Data [file 41467_2021_27811_MOESM3_ESM.zip › Contribution_Sph.csv]

Altitude [km]	UVExt [cm^-1]	VisSca_0 [cm^-1]	VisSca_1 [cm^-1]	VisSca_2 [cm^-1]	VisSca_3 [cm^-1]	VisSca_4 [cm^-1]	VisSca_5 [cm^-1]	VisSca_6 [cm^-1]	VisSca_7 [cm^-1]	VisSca_8 [cm^-1]	VisSca_9 [cm^-1]	VisSca_10 [cm^-1]	VisSca_11 [cm^-1]	VisSca_12 [cm^-1]	VisSca_13 [cm^-1]	VisSca_14 [cm^-1]	VisSca_15 [cm^-1]	VisSca_16 [cm^-1]	VisSca_17 [cm^-1]	VisSca_18 [cm^-1]	VisSca_19 [cm^-1]	VisSca_20 [cm^-1]	VisSca_21 [cm^-1]	VisSca_22 [cm^-1]	VisSca_23 [cm^-1]	VisSca_24 [cm^-1]	VisSca_25 [cm^-1]	VisSca_26 [cm^-1]	VisSca_27 [cm^-1]	VisSca_28 [cm^-1]	VisSca_29 [cm^-1]	VisSca_30 [cm^-1]	VisSca_31 [cm^-1]	VisSca_32 [cm^-1]	VisSca_33 [cm^-1]	VisSca_34 [cm^-1]	VisSca_35 [cm^-1]	VisSca_36 [cm^-1]	VisSca_37 [cm^-1]	VisSca_38 [cm^-1]	VisSca_39 [cm^-1]	VisSca_40 [cm^-1]	VisSca_41 [cm^-1]	VisSca_42 [cm^-1]	VisSca_43 [cm^-1]	VisSca_44 [cm^-1]	VisSca_45 [cm^-1]	VisSca_46 [cm^-1]	VisSca_47 [cm^-1]
7.5	2.599e-08	3.385e-10	3.384e-10	3.383e-10	3.381e-10	3.378e-10	3.375e-10	3.370e-10	3.365e-10	3.359e-10	3.352e-10	3.345e-10	3.336e-10	3.327e-10	3.317e-10	3.307e-10	3.296e-10	3.284e-10	3.271e-10	3.258e-10	3.244e-10	3.229e-10	3.214e-10	3.198e-10	3.182e-10	3.165e-10	3.147e-10	3.129e-10	3.111e-10	3.092e-10	3.072e-10	3.052e-10	3.032e-10	3.011e-10	2.990e-10	2.969e-10	2.947e-10	2.925e-10	2.903e-10	2.881e-10	2.858e-10	2.836e-10	2.813e-10	2.790e-10	2.767e-10	2.744e-10	2.721e-10	2.699e-10	2.676e-10
12.5	1.736e-08	2.263e-10	2.262e-10	2.262e-10	2.260e-10	2.258e-10	2.256e-10	2.253e-10	2.250e-10	2.246e-10	2.241e-10	2.236e-10	2.230e-10	2.224e-10	2.218e-10	2.211e-10	2.203e-10	2.195e-10	2.187e-10	2.178e-10	2.169e-10	2.159e-10	2.149e-10	2.138e-10	2.127e-10	2.116e-10	2.104e-10	2.092e-10	2.080e-10	2.067e-10	2.054e-10	2.041e-10	2.027e-10	2.013e-10	1.999e-10	1.985e-10	1.970e-10	1.956e-10	1.941e-10	1.926e-10	1.911e-10	1.896e-10	1.881e-10	1.865e-10	1.850e-10	1.835e-10	1.819e-10	1.804e-10	1.789e-10
17.5	1.541e-08	1.243e-10	1.243e-10	1.243e-10	1.242e-10	1.241e-10	1.239e-10	1.238e-10	1.236e-10	1.233e-10	1.231e-10	1.228e-10	1.224e-10	1.221e-10	1.217e-10	1.213e-10	1.208e-10	1.204e-10	1.199e-10	1.193e-10	1.188e-10	1.182e-10	1.176e-10	1.170e-10	1.163e-10	1.156e-10	1.149e-10	1.142e-10	1.135e-10	1.127e-10	1.120e-10	1.112e-10	1.104e-10	1.095e-10	1.087e-10	1.079e-10	1.070e-10	1.061e-10	1.052e-10	1.044e-10	1.035e-10	1.026e-10	1.016e-10	1.007e-10	9.982e-11	9.890e-11	9.799e-11	9.707e-11	9.616e-11
22.5	7.890e-09	1.102e-10	1.102e-10	1.102e-10	1.101e-10	1.100e-10	1.099e-10	1.098e-10	1.096e-10	1.094e-10	1.092e-10	1.090e-10	1.087e-10	1.084e-10	1.081e-10	1.077e-10	1.074e-10	1.070e-10	1.066e-10	1.062e-10	1.057e-10	1.052e-10	1.048e-10	1.042e-10	1.037e-10	1.032e-10	1.026e-10	1.020e-10	1.014e-10	1.008e-10	1.002e-10	9.956e-11	9.890e-11	9.824e-11	9.756e-11	9.688e-11	9.618e-11	9.548e-11	9.477e-11	9.405e-11	9.333e-11	9.260e-11	9.187e-11	9.114e-11	9.040e-11	8.967e-11	8.894e-11	8.821e-11	8.748e-11
27.5	8.162e-09	1.223e-10	1.223e-10	1.223e-10	1.222e-10	1.221e-10	1.220e-10	1.218e-10	1.216e-10	1.214e-10	1.212e-10	1.209e-10	1.206e-10	1.203e-10	1.200e-10	1.196e-10	1.192e-10	1.188e-10	1.183e-10	1.179e-10	1.174e-10	1.169e-10	1.163e-10	1.158e-10	1.152e-10	1.146e-10	1.140e-10	1.134e-10	1.127e-10	1.120e-10	1.113e-10	1.106e-10	1.099e-10	1.092e-10	1.085e-10	1.077e-10	1.070e-10	1.062e-10	1.054e-10	1.046e-10	1.038e-10	1.030e-10	1.022e-10	1.015e-10	1.007e-10	9.985e-11	9.905e-11	9.826e-11	9.747e-11
32.5	9.017e-09	1.210e-10	1.210e-10	1.209e-10	1.209e-10	1.208e-10	1.206e-10	1.205e-10	1.203e-10	1.201e-10	1.199e-10	1.196e-10	1.193e-10	1.190e-10	1.186e-10	1.182e-10	1.178e-10	1.174e-10	1.170e-10	1.165e-10	1.160e-10	1.155e-10	1.149e-10	1.144e-10	1.138e-10	1.132e-10	1.126e-10	1.119e-10	1.113e-10	1.106e-10	1.099e-10	1.092e-10	1.085e-10	1.077e-10	1.070e-10	1.062e-10	1.055e-10	1.047e-10	1.039e-10	1.031e-10	1.023e-10	1.015e-10	1.007e-10	9.987e-11	9.906e-11	9.825e-11	9.744e-11	9.663e-11	9.582e-11
37.5	5.330e-09	9.194e-11	9.193e-11	9.189e-11	9.184e-11	9.177e-11	9.168e-11	9.157e-11	9.143e-11	9.128e-11	9.111e-11	9.091e-11	9.070e-11	9.047e-11	9.022e-11	8.995e-11	8.966e-11	8.936e-11	8.904e-11	8.870e-11	8.834e-11	8.797e-11	8.758e-11	8.717e-11	8.676e-11	8.632e-11	8.587e-11	8.541e-11	8.494e-11	8.446e-11	8.396e-11	8.345e-11	8.293e-11	8.241e-11	8.187e-11	8.133e-11	8.078e-11	8.022e-11	7.966e-11	7.909e-11	7.852e-11	7.795e-11	7.737e-11	7.680e-11	7.622e-11	7.564e-11	7.507e-11	7.450e-11	7.393e-11
42.5	7.964e-09	7.692e-11	7.691e-11	7.688e-11	7.683e-11	7.676e-11	7.668e-11	7.657e-11	7.645e-11	7.630e-11	7.614e-11	7.596e-11	7.576e-11	7.555e-11	7.531e-11	7.506e-11	7.479e-11	7.451e-11	7.421e-11	7.389e-11	7.356e-11	7.321e-11	7.284e-11	7.247e-11	7.207e-11	7.167e-11	7.125e-11	7.082e-11	7.038e-11	6.992e-11	6.945e-11	6.898e-11	6.849e-11	6.800e-11	6.749e-11	6.698e-11	6.647e-11	6.594e-11	6.541e-11	6.487e-11	6.433e-11	6.379e-11	6.324e-11	6.270e-11	6.215e-11	6.160e-11	6.105e-11	6.050e-11	5.995e-11
47.5	6.034e-09	5.267e-11	5.267e-11	5.265e-11	5.261e-11	5.257e-11	5.251e-11	5.243e-11	5.235e-11	5.225e-11	5.214e-11	5.201e-11	5.187e-11	5.172e-11	5.156e-11	5.139e-11	5.120e-11	5.100e-11	5.079e-11	5.057e-11	5.034e-11	5.010e-11	4.984e-11	4.958e-11	4.931e-11	4.903e-11	4.873e-11	4.843e-11	4.813e-11	4.781e-11	4.749e-11	4.715e-11	4.682e-11	4.647e-11	4.612e-11	4.577e-11	4.541e-11	4.504e-11	4.467e-11	4.430e-11	4.392e-11	4.355e-11	4.317e-11	4.278e-11	4.240e-11	4.202e-11	4.163e-11	4.125e-11	4.087e-11
[truncated: 133 more columns]
