# Supplementary material for: A bimodal distribution of haze in Pluto’s atmosphere
Source: Nat Commun. 2022 Jan 11;13:240. doi: 10.1038/s41467-021-27811-6 (PMC8752795; doi:10.1038/s41467-021-27811-6)
Supplement: Supplementary file 3 — Source Data [file 41467_2021_27811_MOESM3_ESM.zip › Mono_Both.csv]

Altitude [km]	Alice [cm^-1]	LORRI_19.5 [cm^-1]	LORRI_67.3 [cm^-1]	LORRI_148.3 [cm^-1]	LORRI_169.0 [cm^-1]	LEISA_1.235 [cm^-1]	LEISA_1.285 [cm^-1]	LEISA_1.335 [cm^-1]	LEISA_1.385 [cm^-1]	LEISA_1.435 [cm^-1]	LEISA_1.485 [cm^-1]	LEISA_1.535 [cm^-1]	LEISA_1.585 [cm^-1]	LEISA_1.635 [cm^-1]	LEISA_1.685 [cm^-1]	LEISA_1.735 [cm^-1]	LEISA_1.785 [cm^-1]	LEISA_1.835 [cm^-1]	LEISA_1.885 [cm^-1]	LEISA_1.935 [cm^-1]	LEISA_1.985 [cm^-1]	LEISA_2.035 [cm^-1]	LEISA_2.085 [cm^-1]	LEISA_2.135 [cm^-1]	LEISA_2.185 [cm^-1]	LEISA_2.235 [cm^-1]	LEISA_2.285 [cm^-1]	LEISA_2.335 [cm^-1]	LEISA_2.385 [cm^-1]	LEISA_2.435 [cm^-1]	MVIC_0.624_18.2 [cm^-1]	MVIC_0.624_38.8 [cm^-1]	MVIC_0.624_169.4 [cm^-1]	MVIC_0.492_18.2 [cm^-1]	MVIC_0.492_38.8 [cm^-1]	MVIC_0.492_169.4 [cm^-1]	MVIC_0.861_18.2 [cm^-1]	MVIC_0.861_38.8 [cm^-1]	MVIC_0.861_169.4 [cm^-1]	MVIC_0.883_18.2 [cm^-1]	MVIC_0.883_38.8 [cm^-1]	MVIC_0.883_169.4 [cm^-1]
7.5	2.941e-08	1.185e-10	9.652e-11	7.620e-10	5.121e-09	5.358e-10	4.631e-10	4.019e-10	3.516e-10	3.098e-10	2.739e-10	2.429e-10	2.161e-10	1.928e-10	1.725e-10	1.548e-10	1.392e-10	1.248e-10	1.105e-10	1.002e-10	8.856e-11	8.069e-11	7.367e-11	6.739e-11	6.176e-11	5.652e-11	5.159e-11	4.717e-11	4.319e-11	3.975e-11	1.109e-10	1.016e-10	5.050e-09	1.987e-10	1.849e-10	9.734e-09	4.535e-11	4.099e-11	1.868e-09	4.218e-11	3.812e-11	1.719e-09
12.5	2.651e-08	1.346e-10	1.108e-10	7.623e-10	4.102e-09	5.493e-10	4.863e-10	4.317e-10	3.860e-10	3.472e-10	3.130e-10	2.829e-10	2.561e-10	2.324e-10	2.112e-10	1.923e-10	1.755e-10	1.593e-10	1.429e-10	1.310e-10	1.203e-10	1.106e-10	1.019e-10	9.394e-11	8.675e-11	7.996e-11	7.155e-11	6.592e-11	6.080e-11	5.635e-11	1.261e-10	1.159e-10	4.051e-09	2.228e-10	2.078e-10	7.960e-09	5.167e-11	4.664e-11	1.615e-09	4.800e-11	4.328e-11	1.503e-09
17.5	2.571e-08	1.116e-10	9.050e-11	6.405e-10	3.731e-09	5.216e-10	4.618e-10	4.099e-10	3.664e-10	3.295e-10	2.969e-10	2.681e-10	2.426e-10	2.199e-10	1.998e-10	1.818e-10	1.657e-10	1.503e-10	1.347e-10	1.234e-10	1.132e-10	1.041e-10	9.326e-11	8.606e-11	7.951e-11	7.334e-11	6.744e-11	6.208e-11	5.722e-11	5.300e-11	1.044e-10	9.550e-11	3.705e-09	1.885e-10	1.752e-10	7.144e-09	4.201e-11	3.787e-11	1.515e-09	3.901e-11	3.515e-11	1.412e-09
22.5	2.381e-08	1.054e-10	8.580e-11	6.151e-10	3.631e-09	4.859e-10	4.280e-10	3.779e-10	3.361e-10	3.008e-10	2.698e-10	2.425e-10	2.185e-10	1.973e-10	1.785e-10	1.618e-10	1.470e-10	1.329e-10	1.188e-10	1.085e-10	9.924e-11	9.094e-11	8.125e-11	7.479e-11	6.894e-11	6.345e-11	5.823e-11	5.350e-11	4.922e-11	4.551e-11	9.865e-11	9.032e-11	3.605e-09	1.770e-10	1.646e-10	6.938e-09	3.994e-11	3.603e-11	1.459e-09	3.710e-11	3.345e-11	1.357e-09
27.5	2.117e-08	6.537e-11	5.252e-11	4.651e-10	3.785e-09	4.979e-10	4.342e-10	3.798e-10	3.347e-10	2.968e-10	2.640e-10	2.354e-10	2.105e-10	1.835e-10	1.652e-10	1.491e-10	1.348e-10	1.214e-10	1.081e-10	9.832e-11	8.963e-11	8.187e-11	7.491e-11	6.867e-11	6.305e-11	5.780e-11	5.285e-11	4.840e-11	4.438e-11	4.091e-11	6.106e-11	5.566e-11	3.820e-09	1.126e-10	1.040e-10	6.826e-09	2.490e-11	2.256e-11	1.586e-09	2.321e-11	2.102e-11	1.471e-09
32.5	1.909e-08	6.352e-11	5.129e-11	4.441e-10	3.502e-09	4.724e-10	4.127e-10	3.616e-10	3.191e-10	2.834e-10	2.524e-10	2.254e-10	2.018e-10	1.811e-10	1.629e-10	1.429e-10	1.293e-10	1.165e-10	1.038e-10	9.455e-11	8.626e-11	7.883e-11	7.218e-11	6.620e-11	6.082e-11	5.579e-11	5.103e-11	4.675e-11	4.289e-11	3.955e-11	5.939e-11	5.422e-11	3.536e-09	1.083e-10	1.003e-10	6.340e-09	2.429e-11	2.200e-11	1.481e-09	2.262e-11	2.049e-11	1.376e-09
37.5	1.741e-08	6.522e-11	5.275e-11	4.178e-10	2.863e-09	4.417e-10	3.915e-10	3.477e-10	3.108e-10	2.794e-10	2.517e-10	2.272e-10	2.054e-10	1.861e-10	1.689e-10	1.535e-10	1.398e-10	1.267e-10	1.105e-10	1.013e-10	9.294e-11	8.543e-11	7.865e-11	7.250e-11	6.692e-11	6.167e-11	5.666e-11	5.212e-11	4.800e-11	4.442e-11	6.098e-11	5.573e-11	2.879e-09	1.105e-10	1.026e-10	5.310e-09	2.475e-11	2.237e-11	1.247e-09	2.302e-11	2.079e-11	1.166e-09
42.5	1.623e-08	3.203e-11	2.565e-11	2.770e-10	2.741e-09	4.208e-10	3.699e-10	3.259e-10	2.891e-10	2.579e-10	2.306e-10	2.066e-10	1.856e-10	1.671e-10	1.507e-10	1.363e-10	1.234e-10	1.114e-10	9.929e-11	9.047e-11	8.259e-11	7.553e-11	6.919e-11	6.349e-11	5.835e-11	5.355e-11	4.901e-11	4.491e-11	4.122e-11	3.802e-11	2.989e-11	2.720e-11	2.823e-09	5.668e-11	5.171e-11	4.695e-09	1.260e-11	1.149e-11	1.286e-09	1.180e-11	1.076e-11	1.201e-09
47.5	1.510e-08	3.075e-11	2.453e-11	2.578e-10	2.496e-09	3.242e-10	2.829e-10	2.476e-10	2.183e-10	1.936e-10	1.723e-10	1.537e-10	1.375e-10	1.233e-10	1.108e-10	9.984e-11	9.017e-11	8.111e-11	7.214e-11	6.557e-11	5.972e-11	5.450e-11	4.983e-11	4.564e-11	4.188e-11	3.837e-11	3.506e-11	3.208e-11	2.941e-11	2.709e-11	2.869e-11	2.609e-11	2.536e-09	5.470e-11	4.987e-11	4.358e-09	1.199e-11	1.092e-11	1.067e-09	1.121e-11	1.022e-11	9.899e-10
