# Supplementary material for: A bimodal distribution of haze in Pluto’s atmosphere
Source: Nat Commun. 2022 Jan 11;13:240. doi: 10.1038/s41467-021-27811-6 (PMC8752795; doi:10.1038/s41467-021-27811-6)
Supplement: Supplementary file 3 — Source Data [file 41467_2021_27811_MOESM3_ESM.zip › Mono_Forward.csv]

Altitude [km]	Alice [cm^-1]	LORRI_19.5 [cm^-1]	LORRI_67.3 [cm^-1]	LORRI_148.3 [cm^-1]	LORRI_169.0 [cm^-1]	LEISA_1.235 [cm^-1]	LEISA_1.285 [cm^-1]	LEISA_1.335 [cm^-1]	LEISA_1.385 [cm^-1]	LEISA_1.435 [cm^-1]	LEISA_1.485 [cm^-1]	LEISA_1.535 [cm^-1]	LEISA_1.585 [cm^-1]	LEISA_1.635 [cm^-1]	LEISA_1.685 [cm^-1]	LEISA_1.735 [cm^-1]	LEISA_1.785 [cm^-1]	LEISA_1.835 [cm^-1]	LEISA_1.885 [cm^-1]	LEISA_1.935 [cm^-1]	LEISA_1.985 [cm^-1]	LEISA_2.035 [cm^-1]	LEISA_2.085 [cm^-1]	LEISA_2.135 [cm^-1]	LEISA_2.185 [cm^-1]	LEISA_2.235 [cm^-1]	LEISA_2.285 [cm^-1]	LEISA_2.335 [cm^-1]	LEISA_2.385 [cm^-1]	LEISA_2.435 [cm^-1]	MVIC_0.624_18.2 [cm^-1]	MVIC_0.624_38.8 [cm^-1]	MVIC_0.624_169.4 [cm^-1]	MVIC_0.492_18.2 [cm^-1]	MVIC_0.492_38.8 [cm^-1]	MVIC_0.492_169.4 [cm^-1]	MVIC_0.861_18.2 [cm^-1]	MVIC_0.861_38.8 [cm^-1]	MVIC_0.861_169.4 [cm^-1]	MVIC_0.883_18.2 [cm^-1]	MVIC_0.883_38.8 [cm^-1]	MVIC_0.883_169.4 [cm^-1]
7.5	2.893e-08	6.294e-11	5.067e-11	5.675e-10	5.653e-09	5.177e-10	4.460e-10	3.858e-10	3.365e-10	2.957e-10	2.607e-10	2.307e-10	2.049e-10	1.825e-10	1.630e-10	1.461e-10	1.312e-10	1.175e-10	1.040e-10	9.414e-11	8.541e-11	7.766e-11	7.076e-11	6.461e-11	5.911e-11	5.400e-11	4.922e-11	4.494e-11	4.109e-11	3.777e-11	5.882e-11	5.360e-11	5.545e-09	1.104e-10	1.010e-10	1.052e-08	2.489e-11	2.273e-11	1.960e-09	2.331e-11	2.129e-11	1.796e-09
12.5	2.648e-08	5.753e-11	4.603e-11	4.863e-10	4.827e-09	5.908e-10	5.142e-10	4.490e-10	3.951e-10	3.498e-10	3.107e-10	2.767e-10	2.471e-10	2.213e-10	1.987e-10	1.788e-10	1.613e-10	1.450e-10	1.288e-10	1.170e-10	1.065e-10	9.711e-11	8.872e-11	8.121e-11	7.447e-11	6.819e-11	6.228e-11	5.697e-11	5.219e-11	4.805e-11	5.369e-11	4.888e-11	4.887e-09	1.016e-10	9.284e-11	8.455e-09	2.246e-11	2.046e-11	2.003e-09	2.101e-11	1.914e-11	1.853e-09
17.5	2.521e-08	8.383e-11	6.717e-11	5.514e-10	4.033e-09	5.613e-10	4.922e-10	4.327e-10	3.831e-10	3.413e-10	3.048e-10	2.729e-10	2.449e-10	2.203e-10	1.986e-10	1.746e-10	1.583e-10	1.429e-10	1.276e-10	1.163e-10	1.063e-10	9.728e-11	8.919e-11	8.190e-11	7.532e-11	6.917e-11	6.334e-11	5.808e-11	5.333e-11	4.922e-11	7.827e-11	7.132e-11	4.060e-09	1.445e-10	1.335e-10	7.401e-09	3.155e-11	2.852e-11	1.712e-09	2.936e-11	2.653e-11	1.593e-09
22.5	2.374e-08	6.632e-11	5.267e-11	4.604e-10	3.646e-09	5.145e-10	4.507e-10	3.958e-10	3.501e-10	3.116e-10	2.781e-10	2.421e-10	2.175e-10	1.958e-10	1.767e-10	1.597e-10	1.447e-10	1.306e-10	1.165e-10	1.061e-10	9.690e-11	8.864e-11	8.121e-11	7.453e-11	6.852e-11	6.289e-11	5.756e-11	5.276e-11	4.843e-11	4.468e-11	6.187e-11	5.621e-11	3.688e-09	1.167e-10	1.071e-10	6.585e-09	2.491e-11	2.255e-11	1.575e-09	2.321e-11	2.100e-11	1.466e-09
27.5	2.124e-08	5.890e-11	4.717e-11	4.403e-10	3.834e-09	5.011e-10	4.364e-10	3.813e-10	3.356e-10	2.973e-10	2.642e-10	2.292e-10	2.051e-10	1.840e-10	1.655e-10	1.492e-10	1.348e-10	1.213e-10	1.080e-10	9.817e-11	8.945e-11	8.166e-11	7.468e-11	6.843e-11	6.280e-11	5.755e-11	5.261e-11	4.815e-11	4.414e-11	4.068e-11	5.498e-11	5.007e-11	3.879e-09	1.025e-10	9.429e-11	6.836e-09	2.251e-11	2.043e-11	1.611e-09	2.100e-11	1.905e-11	1.494e-09
32.5	1.927e-08	4.313e-11	3.460e-11	3.664e-10	3.689e-09	4.792e-10	4.055e-10	3.545e-10	3.122e-10	2.767e-10	2.459e-10	2.192e-10	1.959e-10	1.755e-10	1.577e-10	1.420e-10	1.282e-10	1.152e-10	1.024e-10	9.307e-11	8.473e-11	7.729e-11	7.064e-11	6.468e-11	5.932e-11	5.433e-11	4.963e-11	4.541e-11	4.161e-11	3.832e-11	4.030e-11	3.669e-11	3.748e-09	7.577e-11	6.935e-11	6.417e-09	1.687e-11	1.538e-11	1.561e-09	1.579e-11	1.438e-11	1.447e-09
37.5	1.761e-08	5.139e-11	4.117e-11	3.692e-10	3.021e-09	4.580e-10	4.026e-10	3.547e-10	3.146e-10	2.808e-10	2.511e-10	2.251e-10	1.968e-10	1.775e-10	1.605e-10	1.453e-10	1.319e-10	1.192e-10	1.064e-10	9.710e-11	8.875e-11	8.127e-11	7.453e-11	6.847e-11	6.299e-11	5.787e-11	5.301e-11	4.862e-11	4.466e-11	4.122e-11	4.800e-11	4.372e-11	3.073e-09	8.914e-11	8.214e-11	5.404e-09	1.956e-11	1.772e-11	1.357e-09	1.822e-11	1.652e-11	1.266e-09
42.5	1.624e-08	2.482e-11	2.026e-11	2.527e-10	2.884e-09	4.211e-10	3.682e-10	3.228e-10	2.850e-10	2.532e-10	2.255e-10	2.014e-10	1.803e-10	1.618e-10	1.456e-10	1.313e-10	1.186e-10	1.068e-10	9.503e-11	8.642e-11	7.875e-11	7.190e-11	6.576e-11	6.025e-11	5.530e-11	5.068e-11	4.633e-11	4.241e-11	3.888e-11	3.582e-11	2.327e-11	2.126e-11	2.974e-09	4.318e-11	3.941e-11	4.819e-09	1.002e-11	9.207e-12	1.288e-09	9.440e-12	8.671e-12	1.200e-09
47.5	1.532e-08	2.381e-11	1.935e-11	2.358e-10	2.605e-09	3.305e-10	2.875e-10	2.509e-10	2.206e-10	1.953e-10	1.733e-10	1.543e-10	1.378e-10	1.233e-10	1.107e-10	9.957e-11	8.980e-11	8.068e-11	7.167e-11	6.507e-11	5.920e-11	5.398e-11	4.930e-11	4.512e-11	4.136e-11	3.787e-11	3.458e-11	3.163e-11	2.897e-11	2.667e-11	2.230e-11	2.037e-11	2.647e-09	4.168e-11	3.800e-11	4.469e-09	9.526e-12	8.737e-12	1.068e-09	8.963e-12	8.226e-12	9.898e-10
